# Supplementary material for: Cost-effective duplex Kompetitive Allele Specific PCR markers for homologous genes facilitating wheat breeding
Source: BMC Plant Biol. 2023 Mar 1;23:119. doi: 10.1186/s12870-023-04116-y (PMC9976436; doi:10.1186/s12870-023-04116-y)
Supplement: Supplementary file 1 — Additional file 1: Table S1. Genotyping of the diagnostic markers and dKASP markers for plant height, grain hardness, and high-molecular-weight glutenin in 22 wheat varieties and germplasm resources. A, B, C, and D correspond to the genotypes in Table 1. [file 12870_2023_4116_MOESM1_ESM.xlsx]

## Sheet: S1
No.	Name	Origin	Rht-B1	Rht-D1	Rht-BD	Pina-D1	Pinb-D1	Pin-ab	Glu-A1	Glu-D1	Glu-AD
1	amada	United Kingdom	Rht-B1a	Rht-D1a	D	Pina-D1a	Pinb-D1b	A	Null	Dx2	B
2	Bainong 3217	Henan	Rht-B1a	Rht-D1a	D	Pina-D1a	Pinb-D1a	C	Null	Dx2	B
3	Emai 15	Hubei	Rht-B1a	Rht-D1a	D	Pina-D1a	Pinb-D1b	A	Ax1 or Ax2	Dx2	D
4	Emai 16	Hubei	Rht-B1a	Rht-D1a	D	Pina-D1a	Pinb-D1a	C	Null	Dx2	B
5	Emai 23	Hubei	Rht-B1b	Rht-D1a	A	Pina-D1a	Pinb-D1a	C	Ax1 or Ax2	Dx5	A
6	Huaimai 33	Jiangsu	Rht-B1a	Rht-D1b	B	Pina-D1a	Pinb-D1b	A	Ax1 or Ax2	Dx2	D
7	Huaimai 66	Jiangsu	Rht-B1a	Rht-D1b	B	Pina-D1a	Pinb-D1a	C	Ax1 or Ax2	Dx5	A
8	Jingshuang 16	Beijing	Rht-B1a	Rht-D1a	D	Pina-D1a	Pinb-D1b	A	Null	Dx2	B
9	Mianmai 37	Sichuan	Rht-B1a	Rht-D1b	B	Pina-D1a	Pinb-D1b	A	Ax1 or Ax2	Dx2	D
10	Ningmai 23	Jiangsu	Rht-B1b	Rht-D1a	A	Pina-D1b	Pinb-D1a	B	Ax1 or Ax2	Dx5	A
11	Ningmai 8	Jiangsu	Rht-B1b	Rht-D1a	A	Pina-D1a	Pinb-D1a	C	Null	Dx5	C
12	Ningmai 9	Jiangsu	Rht-B1b	Rht-D1a	A	Pina-D1a	Pinb-D1a	C	Ax1 or Ax2	Dx2	D
13	P59	Jiangsu	Rht-B1b	Rht-D1b	C	Pina-D1a	Pinb-D1b	A	Ax1 or Ax2	Dx2	D
14	Shengxuan 6	Jiangsu	Rht-B1b	Rht-D1a	A	Pina-D1a	Pinb-D1a	C	Ax1 or Ax2	Dx2	D
15	Yang 14-214	Jiangsu	Rht-B1b	Rht-D1a	A	Pina-D1a	Pinb-D1a	C	Null	Dx5	C
16	Yangmai 11	Jiangsu	Rht-B1b	Rht-D1a	A	Pina-D1a	Pinb-D1a	C	Null	Dx2	B
17	Yangmai 158	Jiangsu	Rht-B1b	Rht-D1a	A	Pina-D1a	Pinb-D1b	A	Null	Dx2	B
18	Yangmai 16	Jiangsu	Rht-B1b	Rht-D1a	A	Pina-D1a	Pinb-D1b	A	Null	Dx2	B
19	Yangmai 18	Jiangsu	Rht-B1b	Rht-D1a	A	Pina-D1a	Pinb-D1a	C	Ax1 or Ax2	Dx2	D
20	Yangmai 22	Jiangsu	Rht-B1b	Rht-D1a	A	Pina-D1a	Pinb-D1a	C	Null	Dx2	B
21	Yangmai 5	Jiangsu	Rht-B1a	Rht-D1a	D	Pina-D1a	Pinb-D1a	C	Null	Dx5	C
22	Yangmai 6	Jiangsu	Rht-B1b	Rht-D1a	A	Pina-D1a	Pinb-D1a	C	Ax1 or Ax2	Dx2	D
