# Supplementary material for: Cost-effective duplex Kompetitive Allele Specific PCR markers for homologous genes facilitating wheat breeding
Source: BMC Plant Biol. 2023 Mar 1;23:119. doi: 10.1186/s12870-023-04116-y (PMC9976436; doi:10.1186/s12870-023-04116-y)
Supplement: Supplementary file 2 — Additional file 2: Table S2. Genotyping of the dKASP markers for plant height, grain hardness, and high-molecular-weight glutenin in 212 wheat varieties approved from 1966 to 2021 growing in the middle and lower reaches of the Yangtze River. A, B, C, and D correspond to the genotypes in Table 1. [file 12870_2023_4116_MOESM2_ESM.xlsx]

## Sheet: S2
No.	Name	Approved year	Origin	Rht	Pin	GAD
1	Ningmai 3	1975	Jiangsu	D	C	D
2	Ningmai 6	1982	Jiangsu	B	C	D
3	Ningmai 7	1993	Jiangsu	B	A	B
4	Ningmai 8	1996	Jiangsu	A	C	C
5	Ningmai 9	1997	Jiangsu	A	C	D
6	Ningmai 10	1999	Jiangsu	B	B	B
7	Ningmai 11	2004	Jiangsu	A	B	A
8	Ningmai 12	2004	Jiangsu	A	B	A
9	Ningmai 13	2005	Jiangsu	A	C	D
10	Ningmai 14	2006	Jiangsu	A	B	D
11	Ningmai 15	2008	Jiangsu	A	B	A
12	Ningmai 16	2009	Jiangsu	A	C	A
13	Ningmai 17	2009	Jiangsu	A	B	A
14	Ningmai 18	2011	Jiangsu	A	C	D
15	Ningmai 19	2012	Jiangsu	A	C	B
16	Ningmai 20	2012	Jiangsu	A	C	D
17	Ningmai 21	2013	Jiangsu	A	C	C
18	Ningmai 22	2013	Jiangsu	A	B	A
19	Ningmai 23	2013	Jiangsu	A	B	A
20	Shengkang 1	1991	Jiangsu	A	C	B
21	Shengkang 2	2000	Jiangsu	A	A	B
22	Shengxuan 3	2002	Jiangsu	A	A	B
23	Shengxuan 4	2006	Jiangsu	A	A	B
24	Shengxuan 5	2006	Jiangsu	A	C	C
25	Shengxuan 6	2009	Jiangsu	A	C	D
26	Yangmai 5	1986	Jiangsu	D	C	C
27	Yangmai 6	1988	Jiangsu	A	C	D
28	Yangmai 158	1993	Jiangsu	A	A	B
29	Yangmai 9	1997	Jiangsu	A	C	B
30	Yangmai 10	1998	Jiangsu	A	C	D
31	Yangmai 11	2001	Jiangsu	A	C	B
32	Yangmai 12	2001	Jiangsu	A	C	B
33	Yangmai 13	2002	Jiangsu	B	C	B
34	Yangmai 14	2004	Jiangsu	A	C	B
35	Yangmai 15	2005	Jiangsu	A	C	D
36	Yangmai 16	2004	Jiangsu	A	A	D
37	Yangmai 17	2005	Jiangsu	A	A	D
38	Yangmai 18	2008	Jiangsu	A	C	D
39	Yangmai 19	2008	Jiangsu	A	C	B
40	Yangmai 20	2010	Jiangsu	A	C	A
41	Yangmai 21	2011	Jiangsu	A	C	D
42	Yangmai 22	2012	Jiangsu	A	C	B
43	Yangmai 23	2014	Jiangsu	A	A	B
44	Yangnuomai 1	2010	Jiangsu	A	C	C
45	Yangfumai 2	2002	Jiangsu	A	C	C
46	Yangfumai 3	2006	Jiangsu	A	C	B
47	Yangfumai 4	2008	Jiangsu	A	C	B
48	Yangfumai 5	2011	Jiangsu	A	C	B
49	Zhenmai 5	2004	Jiangsu	A	A	B
50	Zhenmai 6	2005	Jiangsu	C	C	C
51	Zhenmai 8	2008	Jiangsu	A	A	B
52	Zhenmai 168	2007	Jiangsu	A	C	A
53	Zhenmai 9	2010	Jiangsu	A	A	A
54	Zhenmai 10	2013	Jiangsu	D	A	A
55	Zhenmai 11	2013	Jiangsu	A	C	D
56	Nannong 06Y86	2010	Jiangsu	A	B	B
57	Nannong 9918	2002	Jiangsu	A	B	C
58	Sumai 3	1974	Jiangsu	A	B	D
59	Sumai 5	1997	Jiangsu	C	B	C
60	Sumai 6	1999	Jiangsu	A	C	C
61	Ningfeng 518	2012	Jiangsu	A	A	B
62	Sumai 188	2013	Jiangsu	A	C	D
63	Sumai 8	1982	Jiangsu	A	C	B
64	Sukemai 1	2012	Jiangsu	A	C	B
65	Huamai 5	2010	Hubei	A	C	B
66	Huamai 6	2013	Hubei	A	C	B
67	Ningnuomai 1	2016	Jiangsu	A	A	B
68	Ningyan 1	2002	Jiangsu	A	C	D
69	Shenhemai 1	2008	Jiangsu	B	A	A
70	Emai 11	2002	Hubei	A	C	B
71	Emai 12	2006	Hubei	A	C	B
72	Emai 14	1994	Hubei	A	C	C
73	Emai 15	1996	Hubei	A	C	B
74	Emai 16	1996	Hubei	A	C	B
75	Emai 17	1997	Hubei	D	C	C
76	Emai 18	1997	Hubei	D	C	C
77	Emai 19	2001	Hubei	C	C	A
78	Emai 21	2001	Hubei	A	C	A
79	Emai 22	2004	Hubei	A	B	A
80	Emai 23	2011	Hubei	A	C	A
81	Emai 24	2000	Hubei	D	C	C
82	Emai 25	1991	Hubei	B	C	D
83	Emai 26	1997	Hubei	B	A	D
84	Emai 27	2000	Hubei	A	C	B
85	Emai 251	2000	Hubei	A	C	B
86	Emai 352	2002	Hubei	A	C	C
87	Emai 580	2002	Hubei	A	C	C
88	Emai 596	2002	Hubei	A	C	A
89	Huamai 8	2002	Hubei	B	C	B
90	Huamai 12	2002	Hubei	A	C	C
91	Xiangmai 25	2004	Hubei	A	C	A
92	Xiangmai 55	2004	Hubei	A	A	A
93	Wanmai 23	2004	Anhui	A	C	D
94	Wanmai 26	2004	Anhui	A	C	B
95	Wanmai 27	2009	Anhui	A	C	B
96	Wanmai 32	2010	Anhui	A	B	A
97	Wanmai 35	2009	Anhui	A	C	B
98	Wanmai 42	2008	Anhui	A	A	B
99	Wanmai 43	2012	Anhui	A	A	B
100	Wanmai 54	2009	Anhui	A	C	D
101	Lunxuan 22	2008	Anhui	B	A	D
102	Annong 92484	2009	Anhui	A	C	B
103	Ningmai 24	2015	Jiangsu	A	A	D
104	Annong 1124	2018	Anhui	A	A	B
105	Zheng 9023	2001	Henan	B	A	B
106	Annong 1580	2020	Anhui	A	A	D
107	Chumai 0701	2010	Hubei	A	C	A
108	Chuxiang 1	2020	Hubei	B	A	C
109	Een 1	1985	Hubei	B	A	B
110	Een 6	2003	Hubei	B	A	D
111	Emai 6	2017	Hubei	B	A	C
112	Emai 170	2014	Hubei	B	A	B
113	Emai 180	2022	Hubei	B	A	B
114	Emai 28	2020	Hubei	A	A	B
115	Emai 426	2020	Hubei	B	A	D
116	Emai 572	2020	Hubei	A	A	B
117	Emai 590	2021	Hubei	A	A	B
118	Emai 605	2021	Hubei	B	A	B
119	Emai 606	2021	Hubei	B	A	D
120	Emai 608	2021	Hubei	B	A	B
121	Emai 610258	2019 regional test	Hubei	A	A	A
122	Emai 6	1966	Hubei	D	C	D
123	Emai 700	2021	Hubei	A	A	B
124	Emai 803	2020 regional test	Hubei	B	A	B
125	Emai 805	2020 regional test	Hubei	B	A	D
126	E 810145	2020 regional test	Hubei	A	A	A
127	E 810619	2020 regional test	Hubei	A	C	B
128	Emai 81855	2020 regional test	Hubei	B	C	B
129	Fengke 1205	2020	Anhui	B	A	C
130	Fumai 368	2018	Anhui	B	A	B
131	Guangmingmai 1415	2020	Jiangsu	A	C	A
132	Guohong 12	2021	Jiangsu	A	A	A
133	Guohong 3	2016	Anhui	A	A	A
134	Guohong 6	2018	Anhui	A	C	C
135	Guohong 9	2021	Anhui	B	C	B
136	Huamai 1168	2017	Hubei	A	B	A
137	Huamai 1337	2020	Hubei	D	B	D
138	Huamai 1518	2018 regional test	Hubei	A	B	C
139	Huamai 1607	2020	Hubei	B	C	C
140	Huamai 1609	2021	Hubei	D	C	A
141	Huamai 1702	2020 regional test	Hubei	D	C	A
142	Huamai 1820	2020 regional test	Hubei	A	C	D
143	Jingmai 202	2021	Hubei	A	A	A
144	Jingmai 203	2020 regional test	Hubei	A	C	A
145	Jingmai 205	2020 regional test	Hubei	A	C	B
146	Jiuhaomai 2	2021	Anhui	A	A	A
147	Kangmai 806	2021	Hubei	B	A	B
148	Lunxuan 33	2020	Anhui	A	A	A
149	Lvyu 887	2019	Anhui	A	C	B
150	Ningmai 26	2016	Jiangsu	A	C	A
151	Ningmai 27	2019	Jiangsu	A	C	B
152	Ningmai 28	2018	Jiangsu	A	A	C
153	Ningmai 29	2021	Jiangsu	A	C	C
154	Ningmai 30	2021	Jiangsu	A	A	D
155	Ningmaizi 166	2021	Jiangsu	A	A	A
156	Nongmai 126	2018	Jiangsu	A	A	D
157	Wannong 206	2021	Anhui	A	C	C
158	Wanximai 501	2021	Anhui	A	A	B
159	Wanximai 638	2016	Anhui	A	A	A
160	Xinong 979	2005	Shannxi	B	A	D
161	Xiangmai 32	2021	Hubei	A	C	B
162	Xiangmai 46	2021	Hubei	B	A	B
163	Xiangmai 39	2022	Hubei	B	C	A
164	Xiangmai 75	2018	Hubei	D	A	C
165	Xiangmai 820	2020	Hubei	A	C	A
166	Xiangmai 93	2020 regional test	Hubei	A	C	A
167	Xiangmai 9	2016 regional test	Hubei	B	C	D
168	Xinmai 129	2021	Henan	A	C	B
169	Yangfumai 10	2020	Jiangsu	A	A	B
170	Yangfumai 6	2018	Jiangsu	A	C	D
171	Yangfumai 8	2018	Jiangsu	A	C	B
172	Yangfumai 9	2019	Jiangsu	A	C	D
173	Yangmai 1	1975	Jiangsu	D	A	D
174	Yangmai 25	2016	Jiangsu	A	C	B
175	Yangmai 27	2017	Jiangsu	A	A	B
176	Yangmai 28	2018	Jiangsu	A	A	B
177	Yangmai 29	2018	Jiangsu	A	C	C
178	Yangmai 2	1970s	Jiangsu	A	C	C
179	Yangmai 30	2019	Jiangsu	A	A	D
180	Yangmai 4	1981	Jiangsu	B	C	D
181	Changmai 3	2020 regional test	Hubei	A	C	C
182	Zhenmai 12	2015	Jiangsu	A	A	A
183	Zhenmai 13	2020	Jiangsu	A	C	C
184	Zhenmai 15	2018	Jiangsu	A	A	D
185	Ningmai 31	2021	Jiangsu	A	C	D
186	Ningmai 32	2022	Jiangsu	A	A	A
187	Ningmai 33	2020	Jiangsu	A	C	A
188	Ningmai 186	2021	Jiangsu	A	A	A
189	Yangmai 31	2021	Jiangsu	A	C	B
190	Yangmai 32	2021	Jiangsu	A	A	B
191	Yangmai 33	2021	Jiangsu	A	A	C
192	Yangmai 34	2020	Jiangsu	A	A	B
193	Yangmai 35	2021	Jiangsu	A	C	B
194	Yangmai 36	2021	Jiangsu	A	A	C
195	Nongmai 88	2016	Jiangsu	A	C	C
196	Mingmai 133	2017	Jiangsu	A	A	A
197	Ningmaizi 518	2020	Jiangsu	A	C	B
198	Ningmaizi 126	2017	Jiangsu	A	A	A
199	Ningmaizi 119	2018	Jiangsu	A	A	C
200	Yimai 9	2016	Anhui	B	A	B
201	Zhenmai 16	2018 regional test	Jiangsu	A	C	A
202	Zhenmai 17	2019 regional test	Jiangsu	A	C	B
203	Zhenmai 18	2020	Jiangsu	A	C	C
204	Zhenmai 19	2020	Jiangsu	A	A	D
205	Yangfumai 7	2017	Jiangsu	A	A	D
206	Nongmai 156	2019	Jiangsu	A	A	B
207	Yangfumai 101	2014	Jiangsu	B	A	D
208	Nongmai 161	2017	Jiangsu	A	A	C
209	Yangfumai 11	2019	Jiangsu	A	C	A
210	Yangfumai 12	2020	Jiangsu	A	A	C
211	Yangfumai 15	2020	Jiangsu	A	A	A
212	Longmai 39	2019	Jiangsu	A	C	C
