# Supplementary material for: Cost-effective duplex Kompetitive Allele Specific PCR markers for homologous genes facilitating wheat breeding
Source: BMC Plant Biol. 2023 Mar 1;23:119. doi: 10.1186/s12870-023-04116-y (PMC9976436; doi:10.1186/s12870-023-04116-y)
Supplement: Supplementary file 3 — Additional file 3: Table S3. Genotyping of the dKASP markers for plant height, grain hardness, and high-molecular-weight glutenin in 518 F5 lines from the breeding program. A, B, C, and D correspond to the genotypes in Table 1. [file 12870_2023_4116_MOESM3_ESM.xlsx]

## Sheet: S3
No.	Origin	Rht	Pin	GAD
Line 001	Jiangsu Academy of Agricultural Sciences	A	A	D
Line 002	Jiangsu Academy of Agricultural Sciences	A	A	D
Line 003	Jiangsu Academy of Agricultural Sciences	A	C	C
Line 004	Jiangsu Academy of Agricultural Sciences	A	C	C
Line 005	Jiangsu Academy of Agricultural Sciences	A	C	C
Line 006	Jiangsu Academy of Agricultural Sciences	A	A	C
Line 007	Jiangsu Academy of Agricultural Sciences	A	C	A
Line 008	Jiangsu Academy of Agricultural Sciences	A	C	A
Line 009	Jiangsu Academy of Agricultural Sciences	A	A	C
Line 010	Jiangsu Academy of Agricultural Sciences	A	C	A
Line 011	Jiangsu Academy of Agricultural Sciences	A	A	C
Line 012	Jiangsu Academy of Agricultural Sciences	A	A	A
Line 013	Jiangsu Academy of Agricultural Sciences	A	C	C
Line 014	Jiangsu Academy of Agricultural Sciences	A	C	A
Line 015	Jiangsu Academy of Agricultural Sciences	A	C	A
Line 016	Jiangsu Academy of Agricultural Sciences	A	C	A
Line 017	Jiangsu Academy of Agricultural Sciences	A	C	C
Line 018	Jiangsu Academy of Agricultural Sciences	A	C	A
Line 019	Jiangsu Academy of Agricultural Sciences	A	C	C
Line 020	Jiangsu Academy of Agricultural Sciences	A	C	C
Line 021	Jiangsu Academy of Agricultural Sciences	A	C	C
Line 022	Jiangsu Academy of Agricultural Sciences	A	C	D
Line 023	Jiangsu Academy of Agricultural Sciences	A	C	A
Line 024	Jiangsu Academy of Agricultural Sciences	A	C	D
Line 025	Jiangsu Academy of Agricultural Sciences	A	A	D
Line 026	Jiangsu Academy of Agricultural Sciences	A	C	B
Line 027	Jiangsu Academy of Agricultural Sciences	A	A	B
Line 028	Jiangsu Academy of Agricultural Sciences	A	C	B
Line 029	Jiangsu Academy of Agricultural Sciences	A	C	B
Line 030	Jiangsu Academy of Agricultural Sciences	A	C	B
Line 031	Jiangsu Academy of Agricultural Sciences	A	A	B
Line 032	Jiangsu Academy of Agricultural Sciences	A	A	B
Line 033	Jiangsu Academy of Agricultural Sciences	A	A	D
Line 034	Jiangsu Academy of Agricultural Sciences	A	A	C
Line 035	Jiangsu Academy of Agricultural Sciences	A	A	A
Line 036	Jiangsu Academy of Agricultural Sciences	A	A	A
Line 037	Jiangsu Academy of Agricultural Sciences	A	A	B
Line 038	Jiangsu Academy of Agricultural Sciences	A	A	C
Line 039	Jiangsu Academy of Agricultural Sciences	A	A	A
Line 040	Jiangsu Academy of Agricultural Sciences	A	A	C
Line 041	Jiangsu Academy of Agricultural Sciences	A	A	B
Line 042	Jiangsu Academy of Agricultural Sciences	A	A	C
Line 043	Jiangsu Academy of Agricultural Sciences	D	A	D
Line 044	Jiangsu Academy of Agricultural Sciences	A	A	C
Line 045	Jiangsu Academy of Agricultural Sciences	A	A	B
Line 046	Jiangsu Academy of Agricultural Sciences	A	A	B
Line 047	Jiangsu Academy of Agricultural Sciences	A	C	A
Line 048	Jiangsu Academy of Agricultural Sciences	B	A	D
Line 049	Jiangsu Academy of Agricultural Sciences	D	A	D
Line 050	Jiangsu Academy of Agricultural Sciences	A	A	C
Line 051	Jiangsu Academy of Agricultural Sciences	A	A	C
Line 052	Jiangsu Academy of Agricultural Sciences	A	A	C
Line 053	Jiangsu Academy of Agricultural Sciences	A	C	B
Line 054	Jiangsu Academy of Agricultural Sciences	A	C	B
Line 055	Jiangsu Academy of Agricultural Sciences	A	A	D
Line 056	Jiangsu Academy of Agricultural Sciences	A	C	B
Line 057	Jiangsu Academy of Agricultural Sciences	A	C	C
Line 058	Jiangsu Academy of Agricultural Sciences	A	A	D
Line 059	Jiangsu Academy of Agricultural Sciences	A	A	D
Line 060	Jiangsu Academy of Agricultural Sciences	A	A	A
Line 061	Jiangsu Academy of Agricultural Sciences	A	A	A
Line 062	Jiangsu Academy of Agricultural Sciences	A	A	D
Line 063	Jiangsu Academy of Agricultural Sciences	A	A	D
Line 064	Jiangsu Academy of Agricultural Sciences	A	A	D
Line 065	Jiangsu Academy of Agricultural Sciences	A	A	D
Line 066	Jiangsu Academy of Agricultural Sciences	A	C	D
Line 067	Jiangsu Academy of Agricultural Sciences	A	A	D
Line 068	Jiangsu Academy of Agricultural Sciences	A	A	D
Line 069	Jiangsu Academy of Agricultural Sciences	A	A	D
Line 070	Jiangsu Academy of Agricultural Sciences	A	A	D
Line 071	Jiangsu Academy of Agricultural Sciences	A	A	D
Line 072	Jiangsu Academy of Agricultural Sciences	A	C	D
Line 073	Jiangsu Academy of Agricultural Sciences	A	A	D
Line 074	Jiangsu Academy of Agricultural Sciences	A	A	B
Line 075	Jiangsu Academy of Agricultural Sciences	A	A	B
Line 076	Jiangsu Academy of Agricultural Sciences	A	A	B
Line 077	Jiangsu Academy of Agricultural Sciences	A	A	B
Line 078	Jiangsu Academy of Agricultural Sciences	A	A	D
Line 079	Jiangsu Academy of Agricultural Sciences	A	C	D
Line 080	Jiangsu Academy of Agricultural Sciences	D	A	D
Line 081	Jiangsu Academy of Agricultural Sciences	A	C	D
Line 082	Jiangsu Academy of Agricultural Sciences	A	C	D
Line 083	Jiangsu Academy of Agricultural Sciences	A	A	D
Line 084	Jiangsu Academy of Agricultural Sciences	A	A	D
Line 085	Jiangsu Academy of Agricultural Sciences	A	A	B
Line 086	Jiangsu Academy of Agricultural Sciences	A	C	D
Line 087	Jiangsu Academy of Agricultural Sciences	A	C	D
Line 088	Jiangsu Academy of Agricultural Sciences	A	A	B
Line 089	Jiangsu Academy of Agricultural Sciences	A	A	D
Line 090	Jiangsu Academy of Agricultural Sciences	A	C	D
Line 091	Jiangsu Academy of Agricultural Sciences	D	A	D
Line 092	Jiangsu Academy of Agricultural Sciences	A	C	B
Line 093	Jiangsu Academy of Agricultural Sciences	A	C	B
Line 094	Jiangsu Academy of Agricultural Sciences	A	A	B
Line 095	Jiangsu Academy of Agricultural Sciences	A	C	B
Line 096	Jiangsu Academy of Agricultural Sciences	A	A	D
Line 097	Jiangsu Academy of Agricultural Sciences	A	C	B
Line 098	Jiangsu Academy of Agricultural Sciences	A	C	B
Line 099	Jiangsu Academy of Agricultural Sciences	A	C	B
Line 100	Jiangsu Academy of Agricultural Sciences	A	C	B
Line 101	Jiangsu Academy of Agricultural Sciences	A	C	D
Line 102	Jiangsu Academy of Agricultural Sciences	A	A	D
Line 103	Jiangsu Academy of Agricultural Sciences	A	A	B
Line 104	Jiangsu Academy of Agricultural Sciences	A	C	D
Line 105	Jiangsu Academy of Agricultural Sciences	A	C	D
Line 106	Jiangsu Academy of Agricultural Sciences	A	C	D
Line 107	Jiangsu Academy of Agricultural Sciences	A	C	D
Line 108	Jiangsu Academy of Agricultural Sciences	A	A	D
Line 109	Jiangsu Academy of Agricultural Sciences	A	C	A
Line 110	Jiangsu Academy of Agricultural Sciences	A	A	A
Line 111	Jiangsu Academy of Agricultural Sciences	A	A	A
Line 112	Jiangsu Academy of Agricultural Sciences	A	A	D
Line 113	Jiangsu Academy of Agricultural Sciences	A	C	A
Line 114	Jiangsu Academy of Agricultural Sciences	A	C	A
Line 115	Jiangsu Academy of Agricultural Sciences	A	A	A
Line 116	Jiangsu Academy of Agricultural Sciences	A	C	A
Line 117	Jiangsu Academy of Agricultural Sciences	A	C	D
Line 118	Jiangsu Academy of Agricultural Sciences	A	A	A
Line 119	Jiangsu Academy of Agricultural Sciences	A	A	D
Line 120	Jiangsu Academy of Agricultural Sciences	A	A	D
Line 121	Jiangsu Academy of Agricultural Sciences	A	A	D
Line 122	Jiangsu Academy of Agricultural Sciences	A	C	D
Line 123	Jiangsu Academy of Agricultural Sciences	A	A	A
Line 124	Jiangsu Academy of Agricultural Sciences	A	C	C
Line 125	Jiangsu Academy of Agricultural Sciences	A	A	D
Line 126	Jiangsu Academy of Agricultural Sciences	A	C	D
Line 127	Jiangsu Academy of Agricultural Sciences	A	A	D
Line 128	Jiangsu Academy of Agricultural Sciences	A	A	A
Line 129	Jiangsu Academy of Agricultural Sciences	A	A	A
Line 130	Jiangsu Academy of Agricultural Sciences	A	A	D
Line 131	Jiangsu Academy of Agricultural Sciences	A	A	D
Line 132	Jiangsu Academy of Agricultural Sciences	A	C	D
Line 133	Jiangsu Academy of Agricultural Sciences	A	C	D
Line 134	Jiangsu Academy of Agricultural Sciences	A	A	A
Line 135	Jiangsu Academy of Agricultural Sciences	A	A	A
Line 136	Jiangsu Academy of Agricultural Sciences	A	A	A
Line 137	Jiangsu Academy of Agricultural Sciences	A	A	A
Line 138	Jiangsu Academy of Agricultural Sciences	A	A	A
Line 139	Jiangsu Academy of Agricultural Sciences	A	A	D
Line 140	Jiangsu Academy of Agricultural Sciences	A	A	A
Line 141	Jiangsu Academy of Agricultural Sciences	A	A	C
Line 142	Jiangsu Academy of Agricultural Sciences	A	A	C
Line 143	Jiangsu Academy of Agricultural Sciences	A	A	A
Line 144	Jiangsu Academy of Agricultural Sciences	A	A	D
Line 145	Jiangsu Academy of Agricultural Sciences	A	C	A
Line 146	Jiangsu Academy of Agricultural Sciences	A	C	A
Line 147	Jiangsu Academy of Agricultural Sciences	A	C	A
Line 148	Jiangsu Academy of Agricultural Sciences	A	A	D
Line 149	Jiangsu Academy of Agricultural Sciences	A	A	D
Line 150	Jiangsu Academy of Agricultural Sciences	A	A	D
Line 151	Jiangsu Academy of Agricultural Sciences	A	C	A
Line 152	Jiangsu Academy of Agricultural Sciences	A	C	D
Line 153	Jiangsu Academy of Agricultural Sciences	A	A	A
Line 154	Jiangsu Academy of Agricultural Sciences	A	C	B
Line 155	Jiangsu Academy of Agricultural Sciences	A	C	D
Line 156	Jiangsu Academy of Agricultural Sciences	A	C	A
Line 157	Jiangsu Academy of Agricultural Sciences	A	C	B
Line 158	Jiangsu Academy of Agricultural Sciences	A	C	C
Line 159	Jiangsu Academy of Agricultural Sciences	A	C	C
Line 160	Jiangsu Academy of Agricultural Sciences	A	C	B
Line 161	Jiangsu Academy of Agricultural Sciences	A	C	B
Line 162	Jiangsu Academy of Agricultural Sciences	A	C	B
Line 163	Jiangsu Academy of Agricultural Sciences	A	C	B
Line 164	Jiangsu Academy of Agricultural Sciences	A	C	D
Line 165	Jiangsu Academy of Agricultural Sciences	A	C	D
Line 166	Jiangsu Academy of Agricultural Sciences	A	C	B
Line 167	Jiangsu Academy of Agricultural Sciences	A	A	D
Line 168	Jiangsu Academy of Agricultural Sciences	A	A	B
Line 169	Jiangsu Academy of Agricultural Sciences	A	A	B
Line 170	Jiangsu Academy of Agricultural Sciences	A	A	D
Line 171	Jiangsu Academy of Agricultural Sciences	A	A	B
Line 172	Jiangsu Academy of Agricultural Sciences	A	A	B
Line 173	Jiangsu Academy of Agricultural Sciences	A	A	B
Line 174	Jiangsu Academy of Agricultural Sciences	A	A	D
Line 175	Jiangsu Academy of Agricultural Sciences	A	A	D
Line 176	Jiangsu Academy of Agricultural Sciences	A	A	D
Line 177	Jiangsu Academy of Agricultural Sciences	A	A	D
Line 178	Jiangsu Academy of Agricultural Sciences	A	A	B
Line 179	Jiangsu Academy of Agricultural Sciences	A	A	D
Line 180	Jiangsu Academy of Agricultural Sciences	A	A	D
Line 181	Jiangsu Academy of Agricultural Sciences	A	A	B
Line 182	Jiangsu Academy of Agricultural Sciences	A	A	B
Line 183	Jiangsu Academy of Agricultural Sciences	A	A	B
Line 184	Jiangsu Academy of Agricultural Sciences	A	A	B
Line 185	Jiangsu Academy of Agricultural Sciences	A	C	B
Line 186	Jiangsu Academy of Agricultural Sciences	A	C	C
Line 187	Jiangsu Academy of Agricultural Sciences	A	A	B
Line 188	Jiangsu Academy of Agricultural Sciences	A	A	B
Line 189	Jiangsu Academy of Agricultural Sciences	A	A	B
Line 190	Jiangsu Academy of Agricultural Sciences	A	A	B
Line 191	Jiangsu Academy of Agricultural Sciences	A	C	C
Line 192	Jiangsu Academy of Agricultural Sciences	A	C	C
Line 193	Jiangsu Academy of Agricultural Sciences	A	C	C
Line 194	Jiangsu Academy of Agricultural Sciences	A	C	C
Line 195	Jiangsu Academy of Agricultural Sciences	A	A	D
Line 196	Jiangsu Academy of Agricultural Sciences	A	A	D
Line 197	Jiangsu Academy of Agricultural Sciences	A	A	D
Line 198	Jiangsu Academy of Agricultural Sciences	A	C	D
Line 199	Jiangsu Academy of Agricultural Sciences	A	C	D
Line 200	Jiangsu Academy of Agricultural Sciences	A	A	D
Line 201	Jiangsu Academy of Agricultural Sciences	D	A	D
Line 202	Jiangsu Academy of Agricultural Sciences	A	C	D
Line 203	Jiangsu Academy of Agricultural Sciences	A	C	D
Line 204	Jiangsu Academy of Agricultural Sciences	A	C	D
Line 205	Jiangsu Academy of Agricultural Sciences	D	A	D
Line 206	Jiangsu Academy of Agricultural Sciences	A	C	D
Line 207	Jiangsu Academy of Agricultural Sciences	A	C	D
Line 208	Jiangsu Academy of Agricultural Sciences	A	C	D
Line 209	Jiangsu Academy of Agricultural Sciences	A	C	D
Line 210	Jiangsu Academy of Agricultural Sciences	A	C	D
Line 211	Jiangsu Academy of Agricultural Sciences	A	C	D
Line 212	Jiangsu Academy of Agricultural Sciences	A	C	D
Line 213	Jiangsu Academy of Agricultural Sciences	A	A	A
Line 214	Jiangsu Academy of Agricultural Sciences	A	A	A
Line 215	Jiangsu Academy of Agricultural Sciences	A	A	A
Line 216	Jiangsu Academy of Agricultural Sciences	A	A	A
Line 217	Jiangsu Academy of Agricultural Sciences	A	C	A
Line 218	Jiangsu Academy of Agricultural Sciences	A	C	A
Line 219	Jiangsu Academy of Agricultural Sciences	A	C	A
Line 220	Jiangsu Academy of Agricultural Sciences	A	C	A
Line 221	Jiangsu Academy of Agricultural Sciences	A	C	A
Line 222	Jiangsu Academy of Agricultural Sciences	A	A	A
Line 223	Jiangsu Academy of Agricultural Sciences	A	A	A
Line 224	Jiangsu Academy of Agricultural Sciences	A	C	A
Line 225	Jiangsu Academy of Agricultural Sciences	A	C	A
Line 226	Jiangsu Academy of Agricultural Sciences	A	A	A
Line 227	Jiangsu Academy of Agricultural Sciences	A	C	A
Line 228	Jiangsu Academy of Agricultural Sciences	A	A	A
Line 229	Jiangsu Academy of Agricultural Sciences	A	A	A
Line 230	Jiangsu Academy of Agricultural Sciences	A	A	A
Line 231	Jiangsu Academy of Agricultural Sciences	A	A	A
Line 232	Jiangsu Academy of Agricultural Sciences	A	C	A
Line 233	Jiangsu Academy of Agricultural Sciences	A	C	A
Line 234	Jiangsu Academy of Agricultural Sciences	A	C	D
Line 235	Jiangsu Academy of Agricultural Sciences	A	C	A
Line 236	Jiangsu Academy of Agricultural Sciences	A	C	D
Line 237	Jiangsu Academy of Agricultural Sciences	A	C	D
Line 238	Jiangsu Academy of Agricultural Sciences	A	C	D
Line 239	Jiangsu Academy of Agricultural Sciences	A	C	D
Line 240	Jiangsu Academy of Agricultural Sciences	A	A	D
Line 241	Jiangsu Academy of Agricultural Sciences	A	C	D
Line 242	Jiangsu Academy of Agricultural Sciences	A	C	D
Line 243	Jiangsu Academy of Agricultural Sciences	A	C	D
Line 244	Jiangsu Academy of Agricultural Sciences	A	C	D
Line 245	Jiangsu Academy of Agricultural Sciences	A	C	D
Line 246	Jiangsu Academy of Agricultural Sciences	A	A	A
Line 247	Jiangsu Academy of Agricultural Sciences	A	A	D
Line 248	Jiangsu Academy of Agricultural Sciences	A	A	A
Line 249	Jiangsu Academy of Agricultural Sciences	A	C	A
Line 250	Jiangsu Academy of Agricultural Sciences	A	C	D
Line 251	Jiangsu Academy of Agricultural Sciences	A	C	D
Line 252	Jiangsu Academy of Agricultural Sciences	A	C	D
Line 253	Jiangsu Academy of Agricultural Sciences	A	C	D
Line 254	Jiangsu Academy of Agricultural Sciences	B	C	D
Line 255	Jiangsu Academy of Agricultural Sciences	B	C	D
Line 256	Jiangsu Academy of Agricultural Sciences	A	A	A
Line 257	Jiangsu Academy of Agricultural Sciences	A	A	A
Line 258	Jiangsu Academy of Agricultural Sciences	A	A	A
Line 259	Jiangsu Academy of Agricultural Sciences	A	C	D
Line 260	Jiangsu Academy of Agricultural Sciences	A	C	D
Line 261	Jiangsu Academy of Agricultural Sciences	A	C	C
Line 262	Jiangsu Academy of Agricultural Sciences	A	A	D
Line 263	Jiangsu Academy of Agricultural Sciences	A	A	D
Line 264	Jiangsu Academy of Agricultural Sciences	A	A	A
Line 265	Jiangsu Academy of Agricultural Sciences	A	A	A
Line 266	Jiangsu Academy of Agricultural Sciences	A	A	A
Line 267	Jiangsu Academy of Agricultural Sciences	A	A	A
Line 268	Jiangsu Academy of Agricultural Sciences	A	C	A
Line 269	Jiangsu Academy of Agricultural Sciences	A	A	D
Line 270	Jiangsu Academy of Agricultural Sciences	A	A	D
Line 271	Jiangsu Academy of Agricultural Sciences	D	A	A
Line 272	Jiangsu Academy of Agricultural Sciences	A	A	A
Line 273	Jiangsu Academy of Agricultural Sciences	A	A	A
Line 274	Jiangsu Academy of Agricultural Sciences	A	A	A
Line 275	Jiangsu Academy of Agricultural Sciences	A	A	A
Line 276	Jiangsu Academy of Agricultural Sciences	A	A	D
Line 277	Jiangsu Academy of Agricultural Sciences	A	A	A
Line 278	Jiangsu Academy of Agricultural Sciences	A	A	D
Line 279	Jiangsu Academy of Agricultural Sciences	A	C	D
Line 280	Jiangsu Academy of Agricultural Sciences	A	A	A
Line 281	Jiangsu Academy of Agricultural Sciences	A	C	A
Line 282	Jiangsu Academy of Agricultural Sciences	A	C	A
Line 283	Jiangsu Academy of Agricultural Sciences	A	A	A
Line 284	Jiangsu Academy of Agricultural Sciences	A	A	A
Line 285	Jiangsu Academy of Agricultural Sciences	A	A	A
Line 286	Jiangsu Academy of Agricultural Sciences	A	A	A
Line 287	Jiangsu Academy of Agricultural Sciences	A	A	A
Line 288	Jiangsu Academy of Agricultural Sciences	A	C	A
Line 289	Jiangsu Academy of Agricultural Sciences	A	A	A
Line 290	Jiangsu Academy of Agricultural Sciences	A	A	A
Line 291	Jiangsu Academy of Agricultural Sciences	A	C	A
Line 292	Jiangsu Academy of Agricultural Sciences	A	A	A
Line 293	Jiangsu Academy of Agricultural Sciences	A	A	A
Line 294	Jiangsu Academy of Agricultural Sciences	A	A	B
Line 295	Jiangsu Academy of Agricultural Sciences	A	A	C
Line 296	Jiangsu Academy of Agricultural Sciences	A	A	D
Line 297	Jiangsu Academy of Agricultural Sciences	A	C	A
Line 298	Jiangsu Academy of Agricultural Sciences	A	C	B
Line 299	Jiangsu Academy of Agricultural Sciences	A	C	D
Line 300	Jiangsu Academy of Agricultural Sciences	A	C	D
Line 301	Jiangsu Academy of Agricultural Sciences	A	C	D
Line 302	Jiangsu Academy of Agricultural Sciences	B	A	A
Line 303	Jiangsu Academy of Agricultural Sciences	B	A	D
Line 304	Jiangsu Academy of Agricultural Sciences	B	A	D
Line 305	Jiangsu Academy of Agricultural Sciences	B	A	D
Line 306	Jiangsu Academy of Agricultural Sciences	B	A	B
Line 307	Jiangsu Academy of Agricultural Sciences	B	A	B
Line 308	Jiangsu Academy of Agricultural Sciences	B	A	B
Line 309	Jiangsu Academy of Agricultural Sciences	C	A	D
Line 310	Jiangsu Academy of Agricultural Sciences	B	A	D
Line 311	Jiangsu Academy of Agricultural Sciences	B	A	D
Line 312	Jiangsu Academy of Agricultural Sciences	B	A	D
Line 313	Jiangsu Academy of Agricultural Sciences	B	A	D
Line 314	Jiangsu Academy of Agricultural Sciences	A	C	A
Line 315	Jiangsu Academy of Agricultural Sciences	A	C	A
Line 316	Jiangsu Academy of Agricultural Sciences	A	C	A
Line 317	Jiangsu Academy of Agricultural Sciences	A	C	A
Line 318	Jiangsu Academy of Agricultural Sciences	A	C	A
Line 319	Jiangsu Academy of Agricultural Sciences	A	C	A
Line 320	Jiangsu Academy of Agricultural Sciences	A	A	D
Line 321	Jiangsu Academy of Agricultural Sciences	A	C	D
Line 322	Jiangsu Academy of Agricultural Sciences	A	C	A
Line 323	Jiangsu Academy of Agricultural Sciences	A	A	A
Line 324	Jiangsu Academy of Agricultural Sciences	A	C	A
Line 325	Jiangsu Academy of Agricultural Sciences	B	A	D
Line 326	Jiangsu Academy of Agricultural Sciences	B	A	D
Line 327	Jiangsu Academy of Agricultural Sciences	A	A	D
Line 328	Jiangsu Academy of Agricultural Sciences	A	C	D
Line 329	Jiangsu Academy of Agricultural Sciences	A	C	D
Line 330	Jiangsu Academy of Agricultural Sciences	A	C	B
Line 331	Jiangsu Academy of Agricultural Sciences	A	C	B
Line 332	Jiangsu Academy of Agricultural Sciences	A	A	B
Line 333	Jiangsu Academy of Agricultural Sciences	A	A	B
Line 334	Jiangsu Academy of Agricultural Sciences	A	A	B
Line 335	Jiangsu Academy of Agricultural Sciences	A	C	B
Line 336	Jiangsu Academy of Agricultural Sciences	A	C	C
Line 337	Jiangsu Academy of Agricultural Sciences	A	C	C
Line 338	Jiangsu Academy of Agricultural Sciences	D	A	B
Line 339	Jiangsu Academy of Agricultural Sciences	B	A	B
Line 340	Jiangsu Academy of Agricultural Sciences	C	A	B
Line 341	Jiangsu Academy of Agricultural Sciences	A	C	D
Line 342	Jiangsu Academy of Agricultural Sciences	C	A	A
Line 343	Jiangsu Academy of Agricultural Sciences	A	A	A
Line 344	Jiangsu Academy of Agricultural Sciences	A	A	A
Line 345	Jiangsu Academy of Agricultural Sciences	A	A	A
Line 346	Jiangsu Academy of Agricultural Sciences	A	C	A
Line 347	Jiangsu Academy of Agricultural Sciences	A	A	A
Line 348	Jiangsu Academy of Agricultural Sciences	A	A	A
Line 349	Jiangsu Academy of Agricultural Sciences	A	A	A
Line 350	Jiangsu Academy of Agricultural Sciences	A	A	A
Line 351	Jiangsu Academy of Agricultural Sciences	A	A	C
Line 352	Jiangsu Academy of Agricultural Sciences	A	C	C
Line 353	Jiangsu Academy of Agricultural Sciences	A	C	C
Line 354	Jiangsu Academy of Agricultural Sciences	A	C	C
Line 355	Jiangsu Academy of Agricultural Sciences	A	A	C
Line 356	Jiangsu Academy of Agricultural Sciences	B	A	B
Line 357	Jiangsu Academy of Agricultural Sciences	A	A	A
Line 358	Jiangsu Academy of Agricultural Sciences	A	C	B
Line 359	Jiangsu Academy of Agricultural Sciences	A	A	A
Line 360	Jiangsu Academy of Agricultural Sciences	A	C	B
Line 361	Jiangsu Academy of Agricultural Sciences	A	C	B
Line 362	Jiangsu Academy of Agricultural Sciences	A	A	D
Line 363	Jiangsu Academy of Agricultural Sciences	A	A	A
Line 364	Jiangsu Academy of Agricultural Sciences	C	A	A
Line 365	Jiangsu Academy of Agricultural Sciences	A	A	A
Line 366	Jiangsu Academy of Agricultural Sciences	A	C	A
Line 367	Jiangsu Academy of Agricultural Sciences	A	A	A
Line 368	Jiangsu Academy of Agricultural Sciences	A	C	A
Line 369	Jiangsu Academy of Agricultural Sciences	A	C	A
Line 370	Jiangsu Academy of Agricultural Sciences	A	C	C
Line 371	Jiangsu Academy of Agricultural Sciences	A	A	A
Line 372	Jiangsu Academy of Agricultural Sciences	A	A	C
Line 373	Jiangsu Academy of Agricultural Sciences	A	A	C
Line 374	Jiangsu Academy of Agricultural Sciences	A	C	D
Line 375	Jiangsu Academy of Agricultural Sciences	A	C	D
Line 376	Jiangsu Academy of Agricultural Sciences	A	A	B
Line 377	Jiangsu Academy of Agricultural Sciences	A	C	D
Line 378	Jiangsu Academy of Agricultural Sciences	A	C	D
Line 379	Jiangsu Academy of Agricultural Sciences	A	A	D
Line 380	Jiangsu Academy of Agricultural Sciences	A	C	A
Line 381	Jiangsu Academy of Agricultural Sciences	A	C	A
Line 382	Jiangsu Academy of Agricultural Sciences	A	C	D
Line 383	Jiangsu Academy of Agricultural Sciences	A	C	A
Line 384	Jiangsu Academy of Agricultural Sciences	A	A	D
Line 385	Jiangsu Academy of Agricultural Sciences	A	A	A
Line 386	Jiangsu Academy of Agricultural Sciences	A	A	A
Line 387	Jiangsu Academy of Agricultural Sciences	A	A	D
Line 388	Jiangsu Academy of Agricultural Sciences	A	A	D
Line 389	Jiangsu Academy of Agricultural Sciences	A	C	D
Line 390	Jiangsu Academy of Agricultural Sciences	A	C	B
Line 391	Jiangsu Academy of Agricultural Sciences	A	C	C
Line 392	Jiangsu Academy of Agricultural Sciences	A	C	B
Line 393	Jiangsu Academy of Agricultural Sciences	A	C	D
Line 394	Jiangsu Academy of Agricultural Sciences	A	C	D
Line 395	Jiangsu Academy of Agricultural Sciences	A	A	A
Line 396	Jiangsu Academy of Agricultural Sciences	A	A	A
Line 397	Jiangsu Academy of Agricultural Sciences	A	A	A
Line 398	Jiangsu Academy of Agricultural Sciences	A	C	A
Line 399	Jiangsu Academy of Agricultural Sciences	A	A	A
Line 400	Jiangsu Academy of Agricultural Sciences	A	A	D
Line 401	Jiangsu Academy of Agricultural Sciences	A	A	A
Line 402	Jiangsu Academy of Agricultural Sciences	A	A	D
Line 403	Jiangsu Academy of Agricultural Sciences	A	A	B
Line 404	Jiangsu Academy of Agricultural Sciences	A	A	B
Line 405	Jiangsu Academy of Agricultural Sciences	A	C	A
Line 406	Jiangsu Academy of Agricultural Sciences	A	C	A
Line 407	Jiangsu Academy of Agricultural Sciences	A	C	A
Line 408	Jiangsu Academy of Agricultural Sciences	A	C	A
Line 409	Jiangsu Academy of Agricultural Sciences	A	C	B
Line 410	Jiangsu Academy of Agricultural Sciences	A	C	A
Line 411	Jiangsu Academy of Agricultural Sciences	A	C	A
Line 412	Jiangsu Academy of Agricultural Sciences	A	A	A
Line 413	Jiangsu Academy of Agricultural Sciences	A	A	B
Line 414	Jiangsu Academy of Agricultural Sciences	A	A	B
Line 415	Jiangsu Academy of Agricultural Sciences	A	A	A
Line 416	Jiangsu Academy of Agricultural Sciences	A	A	A
Line 417	Jiangsu Academy of Agricultural Sciences	A	A	B
Line 418	Jiangsu Academy of Agricultural Sciences	A	A	D
Line 419	Jiangsu Academy of Agricultural Sciences	A	C	D
Line 420	Jiangsu Academy of Agricultural Sciences	A	C	D
Line 421	Jiangsu Academy of Agricultural Sciences	A	C	D
Line 422	Jiangsu Academy of Agricultural Sciences	A	A	D
Line 423	Jiangsu Academy of Agricultural Sciences	A	B	B
Line 424	Jiangsu Academy of Agricultural Sciences	A	C	B
Line 425	Jiangsu Academy of Agricultural Sciences	A	B	A
Line 426	Jiangsu Academy of Agricultural Sciences	A	B	A
Line 427	Jiangsu Academy of Agricultural Sciences	A	A	A
Line 428	Jiangsu Academy of Agricultural Sciences	A	C	D
Line 429	Jiangsu Academy of Agricultural Sciences	A	C	A
Line 430	Jiangsu Academy of Agricultural Sciences	A	C	D
Line 431	Jiangsu Academy of Agricultural Sciences	A	C	A
Line 432	Jiangsu Academy of Agricultural Sciences	A	A	A
Line 433	Jiangsu Academy of Agricultural Sciences	A	A	A
Line 434	Jiangsu Academy of Agricultural Sciences	A	A	A
Line 435	Jiangsu Academy of Agricultural Sciences	A	C	C
Line 436	Jiangsu Academy of Agricultural Sciences	A	A	D
Line 437	Jiangsu Academy of Agricultural Sciences	A	A	C
Line 438	Jiangsu Academy of Agricultural Sciences	A	A	A
Line 439	Jiangsu Academy of Agricultural Sciences	A	A	A
Line 440	Jiangsu Academy of Agricultural Sciences	A	A	A
Line 441	Jiangsu Academy of Agricultural Sciences	A	C	D
Line 442	Jiangsu Academy of Agricultural Sciences	A	C	D
Line 443	Jiangsu Academy of Agricultural Sciences	A	C	D
Line 444	Jiangsu Academy of Agricultural Sciences	A	C	D
Line 445	Jiangsu Academy of Agricultural Sciences	A	C	B
Line 446	Jiangsu Academy of Agricultural Sciences	A	C	D
Line 447	Jiangsu Academy of Agricultural Sciences	A	C	D
Line 448	Jiangsu Academy of Agricultural Sciences	A	C	D
Line 449	Jiangsu Academy of Agricultural Sciences	A	A	B
Line 450	Jiangsu Academy of Agricultural Sciences	A	A	C
Line 451	Jiangsu Academy of Agricultural Sciences	A	A	C
Line 452	Jiangsu Academy of Agricultural Sciences	A	A	D
Line 453	Jiangsu Academy of Agricultural Sciences	A	A	A
Line 454	Jiangsu Academy of Agricultural Sciences	A	A	A
Line 455	Jiangsu Academy of Agricultural Sciences	A	A	D
Line 456	Jiangsu Academy of Agricultural Sciences	A	A	D
Line 457	Jiangsu Academy of Agricultural Sciences	A	C	B
Line 458	Jiangsu Academy of Agricultural Sciences	A	C	D
Line 459	Jiangsu Academy of Agricultural Sciences	A	C	C
Line 460	Jiangsu Academy of Agricultural Sciences	A	A	B
Line 461	Jiangsu Academy of Agricultural Sciences	A	C	A
Line 462	Jiangsu Academy of Agricultural Sciences	A	A	A
Line 463	Jiangsu Academy of Agricultural Sciences	A	A	A
Line 464	Jiangsu Academy of Agricultural Sciences	A	A	A
Line 465	Jiangsu Academy of Agricultural Sciences	A	A	B
Line 466	Jiangsu Academy of Agricultural Sciences	A	A	C
Line 467	Jiangsu Academy of Agricultural Sciences	A	A	A
Line 468	Jiangsu Academy of Agricultural Sciences	A	C	A
Line 469	Jiangsu Academy of Agricultural Sciences	A	A	A
Line 470	Jiangsu Academy of Agricultural Sciences	A	A	A
Line 471	Jiangsu Academy of Agricultural Sciences	A	C	A
Line 472	Jiangsu Academy of Agricultural Sciences	A	A	A
Line 473	Jiangsu Academy of Agricultural Sciences	A	C	D
Line 474	Jiangsu Academy of Agricultural Sciences	A	A	A
Line 475	Jiangsu Academy of Agricultural Sciences	A	A	A
Line 476	Jiangsu Academy of Agricultural Sciences	A	A	A
Line 477	Jiangsu Academy of Agricultural Sciences	A	A	A
Line 478	Jiangsu Academy of Agricultural Sciences	A	A	A
Line 479	Jiangsu Academy of Agricultural Sciences	A	A	A
Line 480	Jiangsu Academy of Agricultural Sciences	A	A	A
Line 481	Jiangsu Academy of Agricultural Sciences	A	A	A
Line 482	Jiangsu Academy of Agricultural Sciences	A	A	C
Line 483	Jiangsu Academy of Agricultural Sciences	A	A	D
Line 484	Jiangsu Academy of Agricultural Sciences	D	A	D
Line 485	Jiangsu Academy of Agricultural Sciences	A	A	A
Line 486	Jiangsu Academy of Agricultural Sciences	A	A	B
Line 487	Jiangsu Academy of Agricultural Sciences	A	A	B
Line 488	Jiangsu Academy of Agricultural Sciences	A	A	B
Line 489	Jiangsu Academy of Agricultural Sciences	A	A	D
Line 490	Jiangsu Academy of Agricultural Sciences	A	C	D
Line 491	Jiangsu Academy of Agricultural Sciences	A	A	B
Line 492	Jiangsu Academy of Agricultural Sciences	A	A	D
Line 493	Jiangsu Academy of Agricultural Sciences	A	A	D
Line 494	Jiangsu Academy of Agricultural Sciences	A	C	D
Line 495	Jiangsu Academy of Agricultural Sciences	A	C	D
Line 496	Jiangsu Academy of Agricultural Sciences	A	C	D
Line 497	Jiangsu Academy of Agricultural Sciences	A	C	D
Line 498	Jiangsu Academy of Agricultural Sciences	A	A	A
Line 499	Jiangsu Academy of Agricultural Sciences	A	A	D
Line 500	Jiangsu Academy of Agricultural Sciences	A	A	B
Line 501	Jiangsu Academy of Agricultural Sciences	A	A	B
Line 502	Jiangsu Academy of Agricultural Sciences	A	C	B
Line 503	Jiangsu Academy of Agricultural Sciences	A	C	B
Line 504	Jiangsu Academy of Agricultural Sciences	A	A	A
Line 505	Jiangsu Academy of Agricultural Sciences	A	A	A
Line 506	Jiangsu Academy of Agricultural Sciences	A	A	D
Line 507	Jiangsu Academy of Agricultural Sciences	A	A	A
Line 508	Jiangsu Academy of Agricultural Sciences	A	A	D
Line 509	Jiangsu Academy of Agricultural Sciences	A	A	A
Line 510	Jiangsu Academy of Agricultural Sciences	A	A	A
Line 511	Jiangsu Academy of Agricultural Sciences	A	A	A
Line 512	Jiangsu Academy of Agricultural Sciences	A	A	D
Line 513	Jiangsu Academy of Agricultural Sciences	A	A	A
Line 514	Jiangsu Academy of Agricultural Sciences	A	A	A
Line 515	Jiangsu Academy of Agricultural Sciences	A	C	A
Line 516	Jiangsu Academy of Agricultural Sciences	A	C	A
Line 517	Jiangsu Academy of Agricultural Sciences	A	C	A
Line 518	Jiangsu Academy of Agricultural Sciences	A	A	D
